# Supplementary material for: Vaginal and Anal Microbiome during Chlamydia trachomatis Infections
Source: Pathogens. 2021 Oct 19;10(10):1347. doi: 10.3390/pathogens10101347 (PMC8539191; doi:10.3390/pathogens10101347)
Supplement: Supplementary file 1 [file pathogens-10-01347-s001.zip]

Archive with 1 entries (1 files):
- pathogens-1420095-supplementary.pdf
